# Supplementary material for: Lacrimal Cytokines Assessment in Subjects Exposed to Different Levels of Ambient Air Pollution in a Large Metropolitan Area
Source: PLoS One. 2015 Nov 20;10(11):e0143131. doi: 10.1371/journal.pone.0143131 (PMC4654582; doi:10.1371/journal.pone.0143131)
Supplement: S1 Dataset — (XLSX) [file pone.0143131.s001.xlsx]

## Sheet: Plan1
Subjects	workers	age (years)	years of working	glucose (mg/dL)	diabetes Yes/No	PM2.5 (µg/m3)	IL-2 (pg/mL)	IL-5 (pg/mL)	IL-10 (pg/mL)	IFN-γ (pg/mL)
JLFA	Traffic	51	3	156	Yes	35	10.52	0.43	0.29	2.07
MP	Traffic	58	35	116	No	62.75	11.37	1.54	0.29	2.94
ATV	Traffic	62	13	101	No	37.5	17.24	3125	0.915	5.36
EV	Traffic	65	5	119	No	53.25	8.86	0.96	0.11	2.94
AG	Traffic	57	2	104	No	45.35	5.68	0.35	0.2	1.47
JCCV	Traffic	57	3	97	No	40	6.55	0.77	0.39	2.41
AS	Traffic	31	5	82	No	47.15	6.55	0.22	0.15	1.03
EWB	Traffic	55	11	97	No	44.75	4.02	0.48	0.15	1.47
JALA	Traffic	39	21	93	No	31.65	9.25	0.48	0.05	1.47
NLS	Traffic	52	12	97	No	28.2	4.84	0.77	0.39	1.47
EL	Traffic	44	10	92	No	56.25	8.33	1.07	0.39	2.41
ESP	Traffic	35	5	89	No	37.05	14.86	2.78	0.52	3.86
JBAA	Traffic	55	2	104	No	40.6	16.66	1.54	0.52	2.94
JRM	Traffic	31	4	79	No	42.75	5.68	1.07	0.39	1.93
DLQ	Traffic	42	10	106	No	40.6	3.23	0.62	0.15	1.47
CSM	Traffic	46	4		No	29.65	5505	0.92	0.38	1.72
NLS	Traffic	40	0.75	86	No	18	5.68	1.07	0.26	1.93
MNC	Traffic	39	5	85	No	28.1	4.84		0.02	2.91
MM	Traffic	41	8	87	No	30.35	18.49	3.43	1.7	4.34
EJF	Forest Institute	49	17	86	No	25.85	17.08	4.2	2.26	8.62
MR	Forest Institute	50	15	101	No	15.3	6.55	0.48	0.15	1.47
CJA	Forest Institute	50	29	92	Yes	15.3	9.68	0.96	0.29	2.07
AZA	Forest Institute	37	6	84	No	16.45	7.26	1.46	0.71	3.54
MR	Forest Institute	50	6	98	No	17.9	13.09	1.54		2.94
HFAP	Forest Institute	54	18		No	21.5	15.76	0.96	0.77	3.86
JCN	Forest Institute	64	17	94	Yes	21.55	9.4	1155	0.22	1985
CKM	Forest Institute	49	23	98	No	22.3	9385	0.72	0.17	1.77
PBF	Forest Institute	49	26	103	No	22.3	9385	0.94	0.52	1985
WRM	Forest Institute	59	17		No	19.2	11.37	0.19	0.29	2.07
AMB	Forest Institute	42	17	81	No	19.55	14.86	4.1	1.7	6.86
